# Supplementary material for: Normoxic Management during Cardiopulmonary Bypass Does Not Reduce Cerebral Mitochondrial Dysfunction in Neonatal Swine
Source: Int J Mol Sci. 2024 May 17;25(10):5466. doi: 10.3390/ijms25105466 (PMC11122014; doi:10.3390/ijms25105466)
Supplement: Supplementary file 1 [file ijms-25-05466-s001.zip]

Archive with 1 entries (1 files):
- ijms-2967458-supplementary.pdf
